# Supplementary material for: Do deepfake videos undermine our epistemic trust? A thematic analysis of tweets that discuss deepfakes in the Russian invasion of Ukraine
Source: PLoS One. 2023 Oct 25;18(10):e0291668. doi: 10.1371/journal.pone.0291668 (PMC10599512; doi:10.1371/journal.pone.0291668)
Supplement: S1 Data — (CSV) [file pone.0291668.s001.csv]

	Date	Resultcount
0	01/01/2022	7
1	02/01/2022	5
2	03/01/2022	1
3	03/01/2022	0
4	03/01/2022	0
5	03/01/2022	0
6	03/01/2022	0
7	03/01/2022	0
8	03/01/2022	0
9	03/01/2022	0
10	11/01/2022	1
11	11/01/2022	0
12	11/01/2022	0
13	11/01/2022	0
14	11/01/2022	0
15	11/01/2022	0
16	11/01/2022	0
17	11/01/2022	0
18	11/01/2022	0
19	20/01/2022	1
20	21/01/2022	1
21	22/01/2022	1
22	22/01/2022	0
23	24/01/2022	2
24	24/01/2022	0
25	26/01/2022	1
26	26/01/2022	0
27	26/01/2022	0
28	26/01/2022	0
29	26/01/2022	0
30	26/01/2022	0
31	26/01/2022	0
32	26/01/2022	0
33	03/02/2022	5
34	04/02/2022	4
35	05/02/2022	3
36	06/02/2022	1
37	07/02/2022	1
38	08/02/2022	1
39	08/02/2022	0
40	08/02/2022	0
41	11/02/2022	1
42	12/02/2022	2
43	13/02/2022	4
44	14/02/2022	1
45	15/02/2022	2
46	16/02/2022	4
47	16/02/2022	0
48	16/02/2022	0
49	19/02/2022	2
50	20/02/2022	2
51	21/02/2022	5
52	22/02/2022	12
53	23/02/2022	38
54	24/02/2022	32
55	25/02/2022	32
56	26/02/2022	38
57	27/02/2022	33
58	28/02/2022	28
59	01/03/2022	59
60	02/03/2022	441
61	03/03/2022	125
62	04/03/2022	87
63	05/03/2022	47
64	06/03/2022	71
65	07/03/2022	27
66	08/03/2022	11
67	09/03/2022	8
68	10/03/2022	9
69	11/03/2022	6
70	12/03/2022	10
71	13/03/2022	9
72	14/03/2022	18
73	15/03/2022	33
74	16/03/2022	421
75	17/03/2022	494
76	18/03/2022	782
78	19/03/2022	224
79	20/03/2022	132
80	21/03/2022	134
81	22/03/2022	79
82	23/03/2022	60
83	24/03/2022	152
84	25/03/2022	60
85	26/03/2022	39
86	27/03/2022	25
87	28/03/2022	30
88	29/03/2022	18
89	30/03/2022	17
90	31/03/2022	21
91	01/04/2022	59
92	02/04/2022	45
93	03/04/2022	12
94	04/04/2022	18
95	05/04/2022	18
96	06/04/2022	13
97	07/04/2022	9
98	08/04/2022	14
99	09/04/2022	7
100	10/04/2022	4
101	11/04/2022	7
102	12/04/2022	4
103	13/04/2022	12
104	14/04/2022	7
105	15/04/2022	8
106	16/04/2022	48
107	17/04/2022	14
108	18/04/2022	36
109	19/04/2022	10
110	20/04/2022	9
111	21/04/2022	8
112	22/04/2022	26
113	23/04/2022	7
114	24/04/2022	6
115	25/04/2022	11
116	26/04/2022	8
117	27/04/2022	5
118	28/04/2022	4
119	29/04/2022	5
120	30/04/2022	7
121	01/05/2022	1
122	02/05/2022	2
123	03/05/2022	1
124	04/05/2022	2
125	05/05/2022	2
126	06/05/2022	3
127	07/05/2022	5
128	08/05/2022	5
129	09/05/2022	4
130	10/05/2022	2
131	11/05/2022	3
132	12/05/2022	5
133	13/05/2022	3
134	14/05/2022	3
135	15/05/2022	1
136	16/05/2022	1
137	17/05/2022	6
138	18/05/2022	13
139	19/05/2022	6
140	20/05/2022	7
141	21/05/2022	4
142	22/05/2022	3
143	23/05/2022	31
144	24/05/2022	20
145	25/05/2022	5
146	26/05/2022	4
147	26/05/2022	0
148	26/05/2022	0
149	29/05/2022	9
150	30/05/2022	5
151	31/05/2022	3
152	01/06/2022	2
153	02/06/2022	3
154	02/06/2022	0
155	04/06/2022	2
156	05/06/2022	1
157	06/06/2022	26
158	07/06/2022	13
159	08/06/2022	4
160	09/06/2022	4
161	10/06/2022	2
162	11/06/2022	2
163	12/06/2022	3
164	13/06/2022	3
165	14/06/2022	1
166	15/06/2022	2
167	16/06/2022	5
168	17/06/2022	5
169	18/06/2022	1
170	19/06/2022	1
171	20/06/2022	1
172	21/06/2022	8
173	22/06/2022	1
174	23/06/2022	3
175	24/06/2022	29
176	25/06/2022	81
177	26/06/2022	13
178	27/06/2022	30
179	28/06/2022	9
180	29/06/2022	7
181	30/06/2022	7
182	01/07/2022	9
183	02/07/2022	4
184	03/07/2022	1
185	04/07/2022	5
186	05/07/2022	4
187	06/07/2022	5
188	07/07/2022	4
189	08/07/2022	2
190	09/07/2022	3
191	10/07/2022	3
192	11/07/2022	3
193	12/07/2022	2
194	13/07/2022	1
195	14/07/2022	2
196	15/07/2022	1
197	15/07/2022	0
198	17/07/2022	2
199	17/07/2022	0
200	19/07/2022	2
201	20/07/2022	2
202	20/07/2022	0
203	20/07/2022	0
204	23/07/2022	1
205	24/07/2022	2
206	25/07/2022	9
207	26/07/2022	7
208	27/07/2022	5
